# Supplementary material for: Influence of Biological Therapeutics, Cytokines, and Disease Activity on Depression in Rheumatoid Arthritis
Source: J Immunol Res. 2018 Jul 17;2018:5954897. doi: 10.1155/2018/5954897 (PMC6083532; doi:10.1155/2018/5954897)
Supplement: Supplementary 2 — The complete database that the study is based on is also included as Supplementary Table 2. This includes the complete data set used for each analysis. [file 5954897.f2.xlsx]

## Sheet: Raw Data 08.01.2018
ParticipantID	Study_group	Sex	Age	Marital_Status	Education_level	Education_years	Employed	Occupation_description	Time_since_diagnosis (yr)	Weight	Height	BMI	Pain_M1	Smoking_habit	Drinking_habit	Physical_activity	Kind_of_physical_activity	Blood_collection	Blood_collection_M1	Biologic	Active_Biologicals_MRituximab	Classic_med	Active_Classics_M1	Patient_Activity_M1	Doctors_Activity_M1	VS_M1	PCR_M1	DAS28_M1	Leukocytes_B_M1	Lymphocytes_B_M1	Anti_dsDNA_B_M1	Blood_collection_M2	Active_Biologicals_M2	Active_Classics_M2	Patient_Activity_M2	Doctors_Activity_M2	VS_M2	CRP_M2	DAS28_M2	Leukocytes_B_M2	Lymphocytes_B_M2	Anti_dsDNA_B_M2	Blood_collection_M3	Active_Biologicals_M3	Active_Classics_M3	Patient_Activity_M3	Doctors_Activity_M3	VS_M3	CRP_M3
1	SLE	1	40	1	2	9	no	3	17	51	159	20.1733	3	no	yes	no	77
2	SLE	1	49	1	3	12	no	1	13	41	156	16.8475	8	no	no	yes	1
3	SLE	1	56	1	3	12	no	12	25	53	152	22.9398	8	no	no	yes	1
4	SLE	1	54	1	3	12	no	11	38	80	165	29.3848	7	no	yes	no	77
5	SLE	1	66	1	0	4		1	17	70	169	24.5089	0	no	no	yes	0	2016-11-04								22	0.24		4.71	33.8	1
6	SLE	1	54	1	3	7	no	1	30	50	154	21.0828	10	yes	no	yes	99
7	SLE	1	46	1	1	6	no		16	69	155	28.7201	8	no	no	yes	99	2016-11-22								1	0.01		4.41	25.4	223.9
8	SLE	1	54	1	0	4	no	1	25	65	165	23.8751	8	no	no	no	77	2016-10-31								24	0.11		5.12	35.9	1
9	SLE	1	65	1	0	4	no	1	34	56	152	24.2382	7	no	yes	yes	1
10	SLE	1	33	4	3	12	no		6	64	161	24.6904	4	no	no	yes	1
11	SLE	1	37	1	3	9	yes	12	17	66	167	23.6652	0	no	no	no	77
13	SLE	1	57	1	0	4	no	1	22	61	160	23.8281	6	no	no	no	77	2016-11-14								9	0.07		6.66	29.7	5518.5
14	SLE	1	40	1	3	9	no	3	25	49	156	20.1348	4	yes	no	no	77
15	SLE	1	51	1	2	5	no	2	8	58	163	21.83	5	yes	no	no	77
16	SLE	1	48	1	1	4	no	1	19	86	152	37.223	9	no	no	no	77
17	SLE	1	59	1	0	4	no	1	19	69	168	24.4473	8	no	no	no	77
18	SLE	1	49	1	3	9	no	2	7	64	165	23.5078	5	no	no	no	77	2016-11-10								7	0.27		4.99	34.7	551.3
19	SLE	1	39	1	0	4	no	1	14	60	160	23.4375	9	no	no	no	77
20	SLE	1	37	1	3	12	no	1	14	93	161	35.8782	2	no	no	no	77
21	SLE	1	34	1	3	12	no		14	60	172	20.2812	5	no	no	yes	1
22	SLE	1	44	2	1	9	no	1	27	60	150	26.6667	8	no	no	no	77	2016-10-31								4	0.1		6.5	35.9	1
23	SLE	1	43	0	4	15	no	2	15	56	160	21.875	6	yes	no	yes	1
24	SLE	1	27	1	2	9	yes	18	8	52	168	18.424	8	no	no	no	77
25	SLE	1	45	2	1	6	no	1	25	44	150	19.5556	7	no	no	yes	1
26	SLE	1	46	2	1	6		1	26	60	160	23.4375	9	no	no	no	77
27	SLE	1	48	1	3	99	yes		17	53	155	22.0604	6	no	no	no	77
28	SLE	1	33	0	1	9	no	2	10	40	176	12.9132	10	no	no	no	77
29	SLE	1	43	1	0	4	no	2	25	55	153	23.4952	5	no	no	no	77
30	SLE	1	42	1	2	9	yes	21	16	88	170	30.4498	4	no	no	no	77
31	SLE	1	35	0	4	99	yes	22	13	51	156	20.9566	0	no	no	yes	1
32	SLE	1	50	1	0	4	yes	5	13	49	164	18.2183	0	yes	no	no	77
33	SLE	1	30	1	2	9	no	1	14	74	170	25.6055	1	no	no	no	77
34	SLE	1	31	1	4		yes	13	26	60	162	22.8624	0	no	no	no	77
35	SLE	1	48	1	0	4	no	1	40	55	160	21.4844	7	yes	no	no	77
36	SLE	1	47	0	4	15	yes	13	32	53	168	18.7783	4	no	yes	yes	0	2016-11-18
37	SLE	1	33	1	3	12	yes	24	10	53	162	20.1951	7	no	no	no	77
38	SLE	1	50	2	3	12	yes	2	18	65	163	24.4646	8	no	no	yes	1
39	SLE	1	46	1	4	16	yes	27	16	87	168	30.8248	3	no	no	no	77	2016-11-07								14	0.34		7.24	28.5	115.9
40	SLE	1	40	1	0	4	yes	22	14	74.5	160	29.1016	8	no	no	yes	0	2016-11-14								57	0.53		9.88	32.9	448.4
41	SLE	1	46	1	1	6	no	1	12	71	158	28.441	6	no	no	yes	1	2016-11-14								67	0.76		5.34	12	1162.9
42	SLE	1	52	1	2	9	yes	28	7	55	160	21.4844	5	yes	no	no	77
43	SLE	1	42	1	4	16	yes	29	8	70	174	23.1206	9	yes	no	yes	0	2016-11-21								9	0.11		8.28	31.8	12.7
44	SLE	1	55	1	0	4	no	3	24	50	144	24.1127	9	no	no	no	77
45	SLE	1	32	1	4	16	yes	25	10	85	161	32.7919	4	no	no	yes	2
46	SLE	1	59	1	0	4	no	1	12	72	155	29.9688	3	no	no	no	77
47	SLE	1	37	1	1	6	no	3	5	64	150	28.4444	4	no	no	no	77
48	SLE	1	61	1	0	4	no	17	34	59	153	25.204	10	no	no	no	77	2016-11-03
49	SLE	1	38	2	3	12	yes	16	7	59	170	20.4152	10	no	yes	no	77
50	SLE	1	36	1	4	16	yes	13	22	50	162	19.052	2	yes	no	no	77
51	SLE	1	36	1	2	9	yes	26	18	50	155	20.8117	5	no	no	no	77
52	SLE	1	44	1	3	12	yes	15	9	70	160	27.3437	0	no	no	yes	1
53	SLE	1	37	1	4	16	no	2	13	78	170	26.9896	3	no	no	yes	0
54	SLE	1	47	1	2	8	no	1	15	75	167	26.8923	6	no	no	no	77
55	SLE	1	28	0	3	12	yes	18	15	68	174	22.46	4	no	no	yes	1
56	SLE	1	47	1	3	12	yes	23	13	54	160	21.0937	0	no	yes	no	77	2016-11-22								8	0.04		3.75	30.4	111.7
57	SLE	1	36	1	3	12	no	2	12	65	156	26.7094	0	no	no	yes	2
58	SLE	1	34	1	4	17	yes	19	8	71	167	25.4581	3	no	no	no	77
59	SLE	1	31	0	3	12	yes	16	10	49.5	150	22	2	no	no	no	77
60	SLE	1	54	2	0	4	no	1	8	60	157	24.3418	9	no	no	no	77
61	SLE	1	46	2	3	12	no	1	32	78	167	27.968	8	yes	no	no	77
62	SLE	1	35	0	2	8	no	1	27	98	160	38.2812	10	no	no	no	77	2016-11-15								27	0.45		10.42	21.5	1
63	SLE	1	52	2	0	4	no	1	6	63	164	23.4236	3	yes	no	no	77
77	SLE	1	35	0	3	12	yes	20	12	60	153	25.6312	3	no	no	yes	2
78	SLE	1	47	1	3	12	yes	10	20	52	160	20.3125	0	yes	no	no	77
79	SLE	1	39	1	3	12	yes	14	12	51	175	16.6531	8	no	no	no	77
80	SLE	1	55	1	1	6	no	1	29	94	134	52.3502	7	no	no	yes	0	2016-10-12								20	0.47		4.59	25.1	112.7
81	SLE	1	37	0	3	12	yes	14	11	56	165	20.5693	0	no	no	no	77
82	SLE	1	29	1	2	9	yes	16	9	56	164	20.8209	3	no	no	no	77
83	SLE	1	53	1	1	6	no	1	29	53	152	22.9398	9	no	no	no	77
84	SLE	1	71	1	0	4	no	1	33	75	163	28.2284	10	no	no	no	77
85	SLE	1	33	0	2	9	no	1	20	65	160	25.3906	5	yes	no	yes	1
86	SLE	1	57	1	1	6	no		38	63	157	25.5588	8	no	no	no	77
87	SLE	1	73	1	0	4	no	1	15	67	174	22.1297	1	no	yes	no	77
201	RA	1	55	1	2	6	yes	4		65	158	26.0375	5	no	no	no	77		2015-04-17	no	no	yes	1	90	38	32	4.5	2	7.19	21.1	10	2016-08-03	1	0	30	30	14	11.1	0	7.22	23	19
202	RA	1	31	2	2	9	no	2		65	165	23.8751	9	yes	no	no	77	2016-10-19	2015-04-09	no	no	yes	2	30	27	44	21.8	3	15.18	35.6	10	2016-04-18	5	2	60	6	2		0	15.14	25.8		2016-10-31	5	2	20	3	3	0.6
203	RA	1	54	1	0	4	yes	7		50	163	18.8189	10	yes	no	no	77	2016-10-31	2015-05-06	no	no	yes	1	100	70	46	7.8	17	8.2	30.4	10	2015-09-07	5	0	100	8	3	0.1	15	5.74	44.9	10	2016-10-24	5	0	100	8	4	0.4
204	RA	0	59	1	0	4	no	1		73	170	25.2595	8	no	yes	no	77		2015-04-15	no	no	yes	3	40	50	52	36.5	1	9.8	3.6	10	2016-01-14	1	3	80	34	69	83.7	1	8.39	22.1
205	RA	1	58	2	2	9	yes	8	16	54	161	20.8325	5	no	no	no	77		2015-06-04	no	no	yes	4	0	63	49	2.2	10	6.06	34.3	10	2016-02-17	5	4	90	20	78	7	2	685	23.5	10
206	RA	0	56	3	1	6	no	9	4	87	175	28.4082	8	no	yes	yes	1		2015-03-19	no	no	yes	2	70	70	14	24.1	14	8.69	26.4	10	2016-06-13	2	2	55	10	4	5.5	2	6.88	39.2
207	RA	1	57	2	0	4	yes	5	4	79.5	165	29.2011	5	no	no	no	77	2016-10-13	2015-04-30	no	no	yes	2	50	6	8	6.6	5	6.86	20	10	2016-10-13	2	2	50	19	9	1.9	7	5.92	24.2	10
208	RA	0	46	2	3	99	yes	6	4	80	176	25.8264	6	no	no	no	77		2015-04-01	no	no	yes	1	90	80	35	23	11	9.19	17.2		2015-12-07	6	1	40	69	15	14.5	11	10.3	18	10
209	RA	1	54	1	0	4	yes	3	4	78	164	29.0006	9	no	no	no	77		2015-04-14	no	no	yes	5	80	71	28	23.5	24	10.4	24.7		2016-03-03	2	6	90	65	15	45	12	12.55	21.8
210	RA	1	54	1	0	4	no	1	25	55	155	22.8928	9	no	no	no	77		2015-03-30	yes	Etamercept	yes	6	85	82	81	52.2	12	4.65	27.7	10	2016-10-26	5	6	50	20	16	0.6	1	6.25	37.6	10
211	RA	1	60	1	0	4	yes	3	30	65	167	23.3067	7	no	no	no	77		2015-04-23	yes	Etamercept	yes	7	60	81	51	10.4	10	7.19	21.6		2016-08-12	5	7	70	60	10	0.8	6	7.67	19.4	10
212	RA	1	62	1	0	4	no	1	15	63	156	25.8876	8	no	no	no	77		2014-11-03	no	no	yes	2	90	60	47	21.2	15	7.67	27.6		2016-06-28	5	2	70	70	4	0.03	5	5.22	46.2	10
213	RA	1	57	0	1	8	no		4	56	153	23.9224	7	no	no	no	77		2015-07-31	no	no	yes	8	50	50	19	0.6	20	4.61	30.8
214	RA	1	83	3	0	3	no	1	10	67	160	26.1719	8	no	no	no	77	2016-10-22	2015-09-14	no	no	yes	2	50	78	54	6.5	18	8.21	29.6	40.2
215	RA	1	52	1	0	4	yes	3	8	74	155	30.8012	8	no	no	no	77	2016-10-19	2015-08-25	no	no	yes	1	75	24	33	0.6	2	4.89	28.4	10	2016-10-19	2	1	30	4	37	0.6	1	4.95	27.5	10
216	RA	1	77	0	1	6	no		4	56	162	21.3382	8	no	no	no	77		2015-10-19	yes	Abatacept	no	0	80	75	70	24.9	7	9.23	13	14.1	2016-05-23	2	0	80	82	35	23.7	7	13.44	18.8	10
217	RA	1	57	1	0	5	no	1	24	78	158	31.245	8	no	yes	no	77	2016-09-28	2015-01-08	no	no	yes	2	70	12	3	0.3	2	6.16	18.3	10	2016-09-29	1	2	80	44	36	54.1	6	6.9	23.5	10
218	RA	1	57	1	0	4	no	1	14	68.5	155	28.512	3	yes	no	no	77		2015-10-05	yes	Adalimumab	yes	2	60	61	22	8.3	16	9.64	28.1		2016-05-12	4	2	20	4	19	2.9	1	6.97	25.5	10	2016-11-23	4	2	25	5	18	1.6
219	RA	1	62	1	0	4	no	1	27	57	150	25.3333	3	no	no	yes	0
220	RA	1	76	1	0	5	no	1	26	65	155	27.0552	6	no	no	yes	0
221	RA	1	62	1	0	7	no	1	14	68	156	27.9421	5	no	no	no	77
222	RA	1	63	1	0	4	no	1	23	64	160	25	5	no	yes	no	77		2016-02-08	no	no	no	0	100	30	70	9.4	1	12.18	25.2
223	RA	1	51	0	2	12	yes	10	13	72	170	24.9135	8	no	no	no	77	2016-11-02	2016-06-23	no	no	yes	9	80	70	14	0.02	11	8.85	37.7	10
224	RA	0	59	1	0	5	no	1	22	86	182	25.963	7	no	no	no	77		2016-06-03	no	no	yes	4	85	60	9	36.9	5	7.97	46.7
225	RA	1	46	0	3	12	yes	11	28	53	160	20.7031	2	no	no	no	77	2016-10-06	2016-01-25	no	no	yes	2	0	5	12	0.5	0	5.74	26.7	10	2016-10-06	2	2	20	49	20	0.3	1	6	28.3
226	RA	1	53	3	0	4	no	2	23	67	156	27.5312	5	no	no	yes	0	2016-10-20	2015-09-24	no	no	yes	2	90	66	20	20.1	12	11.12	24.9	10	2016-06-23	6	2	96	70	45	41	20	9.72	23.8	10	2016-11-21	5	2	50	42	3	0.4
227	RA	1	58	2	0	4	no	1	10	83	165	30.4867	8	no	no	no	77		2015-10-26	yes	Etamercept	yes	10	85	82	106	59.5	5	9.18	21.5		2016-05-23	5	10	100	13	25	0.4	2	9.36	17.7	10
228	RA	1	63	1	0	4	no	1	58	65	156	26.7094	6	no	no	no	77
229	RA	1	58	3	0	4	no	1	8	84	156	34.5168	10	no	no	no	77		2016-02-29	no	no	yes	1	100	45	26	16.2	5	5.42	16.6	10
230	RA	0	60	1	1	9	no	1	7	88	170	30.4498	5	no	yes	no	77		2016-02-08	no	no	yes	11	0	6	30	9.3	0	6.49	14.2	10
231	RA	1	55	1	0	4	yes	3	6	85	160	33.2031	9	no	yes	no	77	2016-10-17
232	RA	1	55	1	0	4	no	1	13	47	161	18.132	7	no	no	no	77		2016-08-10	no	no	yes	3	30	40	16	3.2	2	5.72	32.7
234	RA	1	61	1	0	4	no	1	12	49	160	19.1406	3	no	no	no	77	2016-09-26	2016-09-26	yes	Tocilizumab	yes	2	50	26	4	0.4	3	4.33	18.9	10
235	RA	0	43	2	4		yes	29	9	70	172	23.6614	1	no	no	yes	1	2016-09-26	2016-09-12	yes	Etamercept	no	0	0	2	4	0.4	0	5.96	32.6
236	RA	1	40	1	1	6	yes	34	18	73	155	30.385	7	no	no	no	77	2016-09-28	2016-08-29	yes	Tocilizumab	yes	6	60	6	2	1.8	0	5.67	29.1
237	RA	1	38	0	3	12	yes	37	4	52.5	163	19.7599	0	no	no	no	77	2016-09-28	2016-09-05	yes	Adalimumab	yes	2	0	2	24	1.5	0	6.94	45.4	10
238	RA	0	59	1	0	4	no	1	12	85	164	31.6032	9	no	no	yes	0	2016-09-28	2016-09-02	no	no	yes	12	85	35	20	10.8	3	7.59	31.8
239	RA	1	51	2	4	17	yes	33	24	48	156	19.7239	5	no	yes	no	77	2016-09-28	2016-09-21	yes	Rituximab	no	0	40	20	16	98	0	11.5	21
240	RA	1	43	1	4	16	yes	38	11	74	174	24.4418	1	yes	no	yes	1	2016-09-29	2016-09-16	yes	Golimumab	yes	2	20	10	6	2.6	2	6.02	33.9	0
241	RA	0	40	1	2	9	yes	18	22	68	174	22.46	6	no	yes	yes	2	2016-09-29
242	RA	1	57	3	3	12	no	1	16	98	167	35.1393	0	no	no	no	77	2016-09-29	2016-09-21	yes	Rituximab	no	0	80	80	7	4.3	1	7.98	24.6
246	RA	1	58	1	3	12	yes	39	28	62	162	23.6244	7	no	no	no	77	2016-09-22	2016-08-04	yes	Tocilizumab	no	0	80	35	7	0.1	8	6.66	24.5	10
247	RA	1	58	1	1	6	no	1	6	61	157	24.7475	5	yes	no	yes	0	2016-10-10	2016-07-26	yes	Tocilizumab	yes	1	0	20	24	4.7	4	9.31	24.3
248	RA	0	42	2	2	6	no	1	11	79	174	26.0933	1	yes	no	no	77	2016-10-10	2016-10-17	yes	Rituximab	yes	2	50	8	3	8.3	0	24.81	6.5
251	RA	1	52	1	0	4	no	2	10	78	156	32.0513	2	no	no	no	77	2016-10-03	2016-12-22	yes	Infliximab	yes	2	40	13	32	0.5	1	7.12	43.1	10
253	RA	1	49	2	2	11	no	1	7	65	163	24.4646	7	yes	no	no	77	2016-10-06	2016-07-11	yes	Tocilizumab	yes	11	80	30	2	0.6	6	8.99	15.1
254	RA	1	60	1	0	4	no	1	12	84	168	29.7619	8	no	no	no	77	2016-10-06	2016-09-27	yes	Rituximab	yes	4	45	20	72	2.9	1	5.36	23.7
255	RA	1	71	3	0	4	no	1	46	66	153	28.1943	10	no	no	no	77	2016-10-07	2016-11-28	yes	Infliximab	yes	2	70	28	32	1.6	2	3.98	29.4	10
256	RA	0	79	1	1	4	no	1	20	59	176	19.047	2	no	no	no	77	2016-10-07	2016-07-15	yes	Rituximab	no	0	50	75	62	64	7	10.2	13.1	10
257	RA	1	41	1	0	4	no	2	9	67	175	21.8776	3	no	no	no	77	2016-10-07	2016-07-13	yes	Tocilizumab	no	0	70	34	13	0.4	6	14.77	25.1	10
260	RA	1	48	3	4		yes	35	13	53	163	19.9481	5	no	no	no	77	2016-10-12	2016-10-12	yes	Tocilizumab	yes	1	55	40	11	0.4	4	4.61	29.9	10
262	RA	1	54	2	1	6	no	1	10	63	143	30.8084	6	yes	no	no	77	2016-10-12	2016-05-10	yes	Tocilizumab	yes	1	90	60	27	5.8	6	8.7	26.7
263	RA	1	51	0	2	10	no	1	39	62	168	21.9671	6	yes	no	no	77	2016-10-12	2016-10-26	yes	Tocilizumab	no	0	30	16	11	1.1	4	8.74	33.9
264	RA	1	64	3	0	3	no	1	43	90	170	31.1419	8	no	no	no	77	2016-10-12	2016-06-08	no	no	yes	1	0	7	6	0.3	0	3.95	48.4	10
265	RA	1	61	1	0	4	yes	3	34	65	166	23.5883	7	no	no	yes	0	2016-10-12
266	RA	1	31	0	4		yes	36	24	80	155	33.2986	3	no	no	no	77	2016-10-12		yes	Infliximab	yes	2	30	30	24	12.6	0	7.17	48.4
267	RA	1	63	1	0	4	no	1	54	47	163	17.6898	8	no	no	no	77	2016-10-12	2016-09-29	yes	Rituximab	yes	6	80	60	17	0.2	5	9.19	16.9
269	RA	1	51	1	2	11	no	1	16	62	154	26.1427	6	no	no	no	77	2016-10-19	2016-10-07	yes	Tocilizumab	yes	1	60	5	8	0.2	4	5.8	51.4
270	RA	1	41	0	0	3	no	1	33	66	142	32.7316	8	yes	no	no	77	2016-10-19	2016-07-18	yes	Tocilizumab	no	0	90	70	5	0.3	12	6.25	30.7	10
271	RA	1	46	1	5	19	yes	44	9	68	163	25.5937	6	no	no	no	77	2016-10-19	2016-09-21	yes	Tocilizumab	yes	4	55	3	3	0.4	4	8.29	30.6	10
272	RA	1	66	1	0	4	no	1	16	76	158	30.4438	6	yes	no	no	77	2016-10-19	2016-10-04	yes	Tocilizumab	yes	4	0	0	8	1.5	0	3.8	28.9
274	RA	0	62	1	0	4	yes	46	20	65	170	22.4913	5	no	yes	no	77	2016-10-20	2016-07-25	yes	Infliximab	no	0	60	17	47	20.6	1	7.54	25.7
275	RA	1	52	1	2	9	yes	15	16	76	158	30.4438	4	no	no	no	77	2016-10-20	2016-07-18	yes	Tocilizumab	yes	1	30	7	28	13.1	0	10.25	20.3
277	RA	1	70	1	0	4	no	1	37	57	153	24.3496	0	no	yes	no	77	2016-10-20	2016-09-01	yes	Tocilizumab	no	0	15	8	17	0.6	0	3	44.3	10
279	RA	1	59	1	1	6	no	1	27	54	160	21.0937	4	no	no	no	77	2016-10-20	2016-10-10	yes	Rituximab	yes	1	60	5	40	3.9	0	6.76	19.7	10
280	RA	1	64	2	2	13	no	1	30	76	156	31.2295	9	no	no	no	77	2016-10-20	2016-07-01	yes	Etamercept	no	0	85	42	59	1.3	8	8.35	39.3
287	RA	1	49	1	1	6	no	1	16	85	155	35.3798	2	no	no	yes	0	2016-11-02	2016-10-14	yes	Etamercept	yes	1	20	2	13	3.9	0	7.41	40.4	10
290	RA	0	64	1	0	4	no	1	15	102	174	33.6901	5	no	yes	no	77	2016-10-27
291	RA	1	58	1	3	12	no	1	25	63	160	24.6094	3	no	yes	no	77	2016-10-27	2016-12-09	yes	Abatacept	yes	4	20	10	39	20.1	0	6.71	24.3	10
293	RA	1	46	1	1	6	no	1	15	65	165	23.8751	5	no	yes	no	77	2016-10-27	2016-10-18	yes	Rituximab	yes	6	40	11	17	5.8	2	10.06	16.7	10
295	RA	1	55	4	1	6	no	2	9	50	155	20.8117	8	yes	no	no	77	2016-11-03	2016-07-05	no	no	yes	10	75	53	22	7.7	8	6.19	22.9
297	RA	0	59	2	0	4	no	1	6	66	160	25.7812	5	yes	no	no
303	RA	1	51	1	1	6	no	2	13	60	152	25.9695	6	no	no	yes	0	2016-10-03	2016-09-23	yes	Tocilizumab	yes	9	60	6	2	2.8	0	8.21	29.5
304	RA	1	50	1	3	12	yes	45	14	70	160	27.3437	2	no	no	yes	0	2016-11-15	2016-10-31	yes	Etamercept	yes	2	0	5	43	4.8	0	8.02	24.7
305	RA	1	34	2	2	9	no	2	17	70	167	25.0995	0	no	no	no	77	2016-11-15
306	RA	1	48	1	2	7	yes	34	20	82	168	29.0533	5	yes	no	no	77	2016-11-15	2016-09-30	yes	Rituximab	yes	2	50	40	8	4.5	0	18.41	11.5	10
315	RA	1	63	1	0	4	no	1	5	63	156	25.8876	3	no	no	no	77		2016-07-31	no	no	yes	5	60	57	30	6.7	7	9.51	34
317	RA	1	43	1	4	6	yes	18	20	20	154	8.43313	5	no	no	no	77	2016-10-03	2016-09-26	yes	Etamercept	yes	2	50	10	2	3.7	4	6.96	31.5	10
318	RA	1	62	1	4	15	no	27	16	100	160	39.0625	6	no	no	no	77
320	RA	1	57	2	0	3	no	1	8	78	165	28.6501	8	no	no	no	77
323	RA	1	58	1	0	4	no	1	11	140	170	48.4429	7	no	no	no	77
325	RA	1	37	0	2	9	yes	53	18	73	159	28.8754	5	no	no	no	77
64	Depressed	1	56	1	1	6	no	1	5	61.5	155	25.5983	5	no	no	no	77
65	Depressed	1	63	1	4	99	no	1	6	50	155	20.8117	7	no	yes	no	77	2016-09-29
66	Depressed	1	50	1	2	9	yes	30	4	59	164	21.9363	10	no	no	yes	2
67	Depressed	1	67	1	0	4	no	1	1	60	164	22.3081	5	no	no	no	77
68	Depressed	1	67	3	0	4	no	1	1	65	160	25.3906	0	no	no	no	77	2016-11-22
69	Depressed	1	58	1	0	4	no	2	5	80	150	35.5556	9	no	yes	no	77
70	Depressed	1	62	1	0	4	yes	31	1	65	158	26.0375	3	no	yes	yes	2	2016-09-29
71	Depressed	1	64	1	4	99	no	1	6	75	160	29.2969	6	no	no	yes	1
72	Depressed	1	56	1	1	9	yes	32	1	56	160	21.875	5	no	no	no	77	2016-09-29
73	Depressed	1	49	1	0	4	no	1	8	55	160	21.4844	9	no	yes	yes	1
74	Depressed	1	53	1	2	9	no		4	90	160	35.1562	9	no	no	yes	1
75	Depressed	1	57	1	0	4	yes	3	1	74	150	32.8889	5	no	no	yes	1
76	Depressed	1	48	1	2	9	no	2	1	59	165	21.6713	5	no	yes	yes	1	2016-09-29
677	Depressed	1	21	0	3	12	yes	49	1	60	174	19.8177	4	yes	no	yes	1	2016-10-13
678	Depressed	1	57	2	1	6	no	17	1	59	155	24.5578	9	no	no	no	77
679	Depressed	1	65	3	1	7	no	1	3	64	165	23.5078	3	no	yes	yes	2	2016-10-26
680	Depressed	0	49	1	4	16	yes	57	1	85	167	30.478	9	no	no	no	77	2016-10-26
681	Depressed	1	45	1	3	12	yes	32	7	54	158	21.6311	8	no	no	yes	2	2016-10-26
682	Depressed	1	26	0	3	12	yes	56	1	75	165	27.5482	10	no	no	no	77	2016-10-28
683	Depressed	1	51	0	4	17	yes	55	7	59	163	22.2063	3	no	no	no	77	2016-10-28
684	Depressed	1	61	2	2	10	yes	30	1	58	154	24.4561	10	no	no	no	77	2016-10-28
685	Depressed	1	44	1	1	6	yes		1	61	157	24.7475	5	yes	no	no	77	2016-11-03
686	Depressed	1	56	1	2	9	no	17	6	72	169	25.2092	9	no	no	no	77	2016-11-17
687	Depressed	1	49	1	2	9	yes	49	1	64	160	25	5	no	no	yes	2	2016-11-17
688	Depressed	1	43	1	4	17	yes	54	7	59	161	22.7615	5	no	no	no	77	2016-11-17
689	Depressed	1	18	0	3	13	no	52	7	48	163	18.0662	3	no	no	no	77	2016-11-24
690	Depressed	0	65	1	0	4	no	1	7	94	159	37.1821	5	no	yes	no	77	2016-11-24
691	Depressed	0	28	0	2	9	yes	51	7	80	170	27.6817	8	no	no	yes	1	2016-11-24
962	Depressed	1	40	1	1	6	yes	30	4	65	157	26.3702	5	no	no	no	77
693	Depressed	1	21	0	3	12	no	52	6	70	163	26.3465	8	no	no	yes	2
694	Depressed	1	51	1	0	4	yes	46	2	83	159	32.831	10	no	yes	yes	2	2016-12-05
695	Depressed	1	36	1	1	6	no	17	7	67	164	24.9108	9	no	no	no	77	2016-12-05
501	Healthy	1	42	0	4	16	yes	40	0	100	170	34.6021	0	no	no	yes	2	2016-10-21
502	Healthy	1	32	1	4	16	yes	50	0	52	164	19.3337	0	yes	no	no	77	2016-10-21
503	Healthy	1	29	2	4	16	yes	29	0	62	160	24.2187	0	no	no	no	77	2016-10-21
504	Healthy	1	32	0	4	16	yes	42	0	68	164	25.2826	0	no	no	no	77	2016-11-18
505	Healthy	1	32	1	4	16	no	2	0	60	168	21.2585	0	no	no	yes	2	2016-10-21
506	Healthy	1	53	1	3	12	yes	32	0	80	153	34.1749	0	no	no	yes	2	2016-10-21
507	Healthy	1	44	1	4	16	yes	40	0	60	167	21.5139	0	no	yes	yes	1	2016-10-21
508	Healthy	1	41	2	3	12	yes	40	0	47	150	20.8889	0	yes	no	no	77	2016-10-21
509	Healthy	1	53	1	5	18	yes	27	0	75	169	26.2596	0	no	yes	yes	1	2016-10-21
510	Healthy	1	39	0	4	16	yes	43	0	70	172	23.6614	0	no	yes	yes	2	2016-10-21
511	Healthy	1	44	0	3	12	yes	40	0	70	172	23.6614	0	no	no	yes	2	2016-10-21
512	Healthy	1	38	1	3	12	yes	40	0	72	164	26.7698	0	no	no	yes	1
513	Healthy	1	59	1	2	9	yes	40	0	58	153	24.7768	0	no	no	no	77	2016-10-21
514	Healthy	1	67	1	3	12	no	1	0	62	151	27.1918	0	no	no	yes	1	2016-10-21
515	Healthy	1	62	1	1	6	no	1	0	75	168	26.5731	0	no	no	yes	0	2016-10-21
518	Healthy	1	31	0	4	16	yes	42	0	88	168	31.1791	0	no	no	no	77	2016-10-21
519	Healthy	1	60	0	3	12	no	1	0	59	160	23.0469	1	no	yes	yes	2	2016-10-21
520	Healthy	1	51	2	3	12	yes	47	0	72	172	24.3375	0	yes	yes	yes	2	2016-10-21
521	Healthy	1	32	0	4	16	yes	41	0	55	159	21.7555	0	no	no	yes	2	2016-10-21
522	Healthy	1	32	0	3	12	yes	32	0	60	163	22.5827	0	yes	no	no	77	2016-10-21
523	Healthy	0	40	2	2	99	no	48	0	110	180	33.9506	0	yes	no	no	77	2016-10-21
524	Healthy	1	36	4	4	16	no	49	0	49	159	19.3821	0	yes	no	yes	2	2016-10-21
[truncated: 228 more columns]

## Sheet: Healthy
ParticipantID	Study_group	Sex	Age	Marital_Status	Education_level	Education_years	Employed	Occupation_description	Time_since_diagnosis (yr)	Weight	Height	BMI	Pain_M1	Smoking_habit	Drinking_habit	Physical_activity	Kind_of_physical_activity	HADSM1_A	HADSM1_D	PSQIM1_GLOBAL	RASM1_TOTAL	FSSM1_total	LES_TOTAL	IL6_ELISA	IL10_ELISA	TNF_Alpha_ELISA
501	Healthy	1	42	0	4	16	yes	40	0	100	170	34.6021	0	no	no	yes	2	3	4	8.01	32	2.55556	3	0.43	2.79	8.73
502	Healthy	1	32	1	4	16	yes	50	0	52	164	19.3337	0	yes	no	no	77	10	5	3	25	1.66667	17
503	Healthy	1	29	2	4	16	yes	29	0	62	160	24.2187	0	no	no	no	77	9	3	2	23	2.88889	21	0.73	1.28	8.86
504	Healthy	1	32	0	4	16	yes	42	0	68	164	25.2826	0	no	no	no	77	9	6	5		2.11111	0	0.84	2.11	0.55
505	Healthy	1	32	1	4	16	no	2	0	60	168	21.2585	0	no	no	yes	2	11	5	4	27	4.11111	12	0.95	2.97	130.2
506	Healthy	1	53	1	3	12	yes	32	0	80	153	34.1749	0	no	no	yes	2	4	2	2	34	2.11111	7	0.07	1.54	16.09
507	Healthy	1	44	1	4	16	yes	40	0	60	167	21.5139	0	no	yes	yes	1	7	1	4	27	1.55556	0	0.84	2.44	132.41
508	Healthy	1	41	2	3	12	yes	40	0	47	150	20.8889	0	yes	no	no	77	7	5	3	24	2.33333	3	5.92	6.57	8.34
509	Healthy	1	53	1	5	18	yes	27	0	75	169	26.2596	0	no	yes	yes	1	11	11	10	17	4.44444	2	0.56	2.26	4.3
510	Healthy	1	39	0	4	16	yes	43	0	70	172	23.6614	0	no	yes	yes	2	6	4	8	30	2.55556	2	0.25	0.85	11.88
511	Healthy	1	44	0	3	12	yes	40	0	70	172	23.6614	0	no	no	yes	2	6	3	8		4	7	1.56	1.57	0
512	Healthy	1	38	1	3	12	yes	40	0	72	164	26.7698	0	no	no	yes	1	5	4	6	28	3.77778	2
513	Healthy	1	59	1	2	9	yes	40	0	58	153	24.7768	0	no	no	no	77	10	12	7	28	2.11111	2	0.44	1.53	12.95
514	Healthy	1	67	1	3	12	no	1	0	62	151	27.1918	0	no	no	yes	1	4	2	3	30	2.22222	6	2.55	2.1	175.26
515	Healthy	1	62	1	1	6	no	1	0	75	168	26.5731	0	no	no	yes	0	8	1	8	32	2.88889	6	0.59	2.08	33.39
518	Healthy	1	31	0	4	16	yes	42	0	88	168	31.1791	0	no	no	no	77	16	6	4	35	3.88889	12	1.53	2.81	12.28
519	Healthy	1	60	0	3	12	no	1	0	59	160	23.0469	1	no	yes	yes	2	2	0	6		1	1	0.62	1.01	4.18
520	Healthy	1	51	2	3	12	yes	47	0	72	172	24.3375	0	yes	yes	yes	2	10	8	7		3.88889	11	1.14	17.24	23.18
521	Healthy	1	32	0	4	16	yes	41	0	55	159	21.7555	0	no	no	yes	2	7	8	2		3.66667	16
522	Healthy	1	32	0	3	12	yes	32	0	60	163	22.5827	0	yes	no	no	77	4	2	3	29	0.888889		0.14	0.67	24.2
523	Healthy	0	40	2	2	9	no	48	0	110	180	33.9506	0	yes	no	no	77	5	2	6		4	11	0.8	3.46	1.03
524	Healthy	1	36	4	4	16	no	49	0	49	159	19.3821	0	yes	no	yes	2	4	1	5.03	28	2.55556	10

## Sheet: Dedpressed
ParticipantID	Study_group	Sex	Age	Marital_Status	Education_level	Education_years	Employed	Occupation_description	Time_since_diagnosis (yr)	Weight	Height	BMI	Pain_M1	Smoking_habit	Drinking_habit	Physical_activity	Kind_of_physical_activity	HADSM1_A	HADSM1_D	PSQIM1_GLOBAL	RASM1_TOTAL	FSSM1_total	Pain_M2	Smoking_habit_M2	Drinking_habit_M2	Physical_activity_M2	Frequency_M2	Duration_M2	Kind_of_physical_activity_M2	M2_psycho_assessment	HADS_total_anxiety_M2	HADS_total_depression_M2	PSQI_GLOBAL_M2	RAS1_M2	RAS2_M2	RAS3_M2	RAS4_M2	RAS5_M2	RAS6_M2	RAS7_M2	RAS4_M2_inverted	RAS7_M2_inverted	RAS_TOTAL_M2	FSS_TOTAL_M2	LES_TOTAL	LES_TOTAL_B	IL6_ELISA	IL10_ELISA	TNF_Alpha_ELISA
64	Depressed	1	56	1	1	6	no	1	5	61.5	155	25.5983	5	no	no	no	77	12	8	9	21	3		0	0	0	77	77	77	2016-07-27	40	11		4	4	5	1	4	4	4	5	2		4
65	Depressed	1	63	1	4	16	no	1	6	50	155	20.8117	7	no	yes	no	77	3	4	12	13	2.22222		0	1	1	2	2	2	2016-08-01	5	2		2	2	3	4	3	3	4	2	2		1.33333		0	0.73	3.19	1.62
66	Depressed	1	50	1	2	9	yes	30	4	59	164	21.9363	10	no	no	yes	2	7	10	6	23	4.77778
67	Depressed	1	67	1	0	4	no	1	1	60	164	22.3081	5	no	no	no	77	9	11	12	26	2.55556		0	0	1	2	2	0	2016-07-28	6	5		5	5	5	1	5	5	2	5	4		7
68	Depressed	1	67	3	0	4	no	1	1	65	160	25.3906	0	no	no	no	77	8	4	10		2.11111																									0.63	45.71	1.98
69	Depressed	1	58	1	0	4	no	2	5	80	150	35.5556	9	no	yes	no	77	15	8	15	13	4.55556
70	Depressed	1	62	1	0	4	yes	31	1	65	158	26.0375	3	no	yes	yes	2	6	2	7	9	2.77778		0	1	0	77	77	77	2016-08-02	7	14		4	4	4	3	3	2	3	3	3		3.66667	15	1	0.08	0.74	5.42
71	Depressed	1	64	1	4	16	no	1	6	75	160	29.2969	6	no	no	yes	1	10	6	8	23	4.77778
72	Depressed	1	56	1	1	9	yes	32	1	56	160	21.875	5	no	no	no	77	6	7	10	16	3.11111		0	0	0	77	77	77	2016-11-26	6	6															0.07	1.6	23.32
73	Depressed	1	49	1	0	4	no	1	8	55	160	21.4844	9	no	yes	yes	1	14	9	8	23	2.88889
74	Depressed	1	53	1	2	9	no		4	90	160	35.1562	9	no	no	yes	1	8	7	9	13	2.88889
75	Depressed	1	57	1	0	4	yes	3	1	74	150	32.8889	5	no	no	yes	1	3	2	11	23	2.88889
76	Depressed	1	48	1	2	9	no	2	1	59	165	21.6713	5	no	yes	yes	1	4	9	7	19	4.22222		0	0	1	0	2	0	2016-07-27	6	13		2	2	2	4	2	3	2	2	4		3.55556			0.07	0.98	0.43
677	Depressed	1	21	0	3	12	yes	49	1	60	174	19.8177	4	yes	no	yes	1	11	11																										19	10	3.05	5.65	16.7
678	Depressed	1	57	2	1	6	no	17	1	59	155	24.5578	9	no	no	no	77	18	19	9		5.88889
679	Depressed	1	65	3	1	7	no	1	3	64	165	23.5078	3	no	yes	yes	2	2	1																										2	1	0.43	1.62	51.01
680	Depressed	0	49	1	4	16	yes	57	1	85	167	30.478	9	no	no	no	77	13	8																										6	8	1.75	1.29	25.08
681	Depressed	1	45	1	3	12	yes	32	7	54	158	21.6311	8	no	no	yes	2	12	7	7	33	2.11111																							6	2	1.2	45.16	10.16
682	Depressed	1	26	0	3	12	yes	56	1	75	165	27.5482	10	no	no	no	77	16	14																										7	3	1.29	2.42	309.79
683	Depressed	1	51	0	4	17	yes	55	7	59	163	22.2063	3	no	no	no	77	10	4	4		3.77778																							5	2	0.3	1.68	123.02
684	Depressed	1	61	2	2	10	yes	30	1	58	154	24.4561	10	no	no	no	77	11	9	9		5.88889																							7	3	0.18	0.64	24.05
685	Depressed	1	44	1	1	6	yes		1	61	157	24.7475	5	yes	no	no	77	15	11																										1	1	2.37	3.58	16.36
686	Depressed	1	56	1	2	9	no	17	6	72	169	25.2092	9	no	no	no	77	15	19	12.01	18	5.66667																								0	0.21	46.57	14.31
687	Depressed	1	49	1	2	9	yes	49	1	64	160	25	5	no	no	yes	2	10	7	7.01	27	2																								0	1.14	2.86	0
688	Depressed	1	43	1	4	17	yes	54	7	59	161	22.7615	5	no	no	no	77	7	9	7	30	5.11111																							11	5	0.62	2.8	74.48
689	Depressed	1	18	0	3	13	no	52	7	48	163	18.0662	3	no	no	no	77	4	1	5		1.66667																							13	4	0.6	2.53	5.8
690	Depressed	0	65	1	0	4	no	1	7	94	159	37.1821	5	no	yes	no	77	5	3	4	29	5.11111																								0	0.37	0.78	2.1
691	Depressed	0	28	0	2	9	yes	51	7	80	170	27.6817	8	no	no	yes	1	10	13	7		2																								0	10.41	16.03	78.13
962	Depressed	1	40	1	1	6	yes	30	4	65	157	26.3702	5	no	no	no	77	8	8	6	35	6.22222																							13
693	Depressed	1	21	0	3	12	no	52	6	70	163	26.3465	8	no	no	yes	2	16	13	8	33	5.44444																							8
694	Depressed	1	51	1	0	4	yes	46	2	83	159	32.831	10	no	yes	yes	2	17	6	9	23	3.66667																								0	0.71	4.43	12.15
695	Depressed	1	36	1	1	6	no	17	7	67	164	24.9108	9	no	no	no	77	15	18	11.01	23	6.11111																								11	1.17	2.56	11.22

## Sheet: SLE
ParticipantID	Study_group	Sex	Age	Marital_Status	Education_level	Education_years	Employed	Occupation_description	Time_since_diagnosis (yr)	Weight	Height	BMI	Pain_M1	Smoking_habit	Drinking_habit	Physical_activity	Kind_of_physical_activity	VS_M1	PCR_M1	Leukocytes_B_M1	Lymphocytes_B_M1	Anti_dsDNA_B_M1	SV	CRP	Leukocytes	Lymphocytes	Anti_dsDNA	HADSM1_A	HADSM1_D	PSQIM1_GLOBAL	RASM1_TOTAL	FSSM1_total	Pain_M2	Smoking_habit_M2	Drinking_habit_M2	Physical_activity_M2	Frequency_M2	Duration_M2	Kind_of_physical_activity_M2	SV_M2	PCR_M2	HADS_total_anxiety_M2	HADS_total_depression_M2	PSQI_GLOBAL_M2	RAS_TOTAL_M2	FSS_TOTAL_M2	IL6_ELISA	IL10_ELISA	TNF_Alpha_ELISA
1	SLE	1	40	1	2	9	no	3	17	51	159	20.1733	3	no	yes	no	77						11	0.12	6.47	21.2	20.7	12	4	7	28	3.22222	8									11	2		26	3.22222
2	SLE	1	49	1	3	12	no	1	13	41	156	16.8475	8	no	no	yes	1						9	0.12	4.4	40.2	20.7	11	5	12	27	5.33333	9	0	0	1	2	0	1	7	0.8	6	4	13	35	6.44444
3	SLE	1	56	1	3	12	no	12	25	53	152	22.9398	8	no	no	yes	1						27	0.26	4.75	35.4	1	12	11	11	28	3.44444	7	1	0	1	1	2	0	32	7.7	11	10	8	28	3.33333
4	SLE	1	54	1	3	12	no	11	38	80	165	29.3848	7	no	yes	no	77						9	0.83	7.54	16.6	9.8	16	9	12	26	4.33333	8	0	0	0	77	77	77			19	14	16	31	5.88889
5	SLE	1	66	1	0	4		1	17	70	169	24.5089	0	no	no	yes	0	22	0.24	4.71	33.8	1	22	0.24	5.16	36	1	2	7	4	20	3	0			1	1	1	2	24	1.7	4	2		20	4.22222	6.66	4.89	2.6
6	SLE	1	54	1	3	7	no	1	30	50	154	21.0828	10	yes	no	yes							75	0.44	4.5	38	64.1	4	4	9	21	5.55556	9	1	0	0	77	77	77	102	6.5	6	4	10	29	5.88889
7	SLE	1	46	1	1	6	no		16	69	155	28.7201	8	no	no	yes		1	0.01	4.41	25.4	223.9	1	0.01	4.42	27.4	62.2	4	1	9	25	4.22222	6							3	2	7	1		23	3.33333
8	SLE	1	54	1	0	4	no	1	25	65	165	23.8751	8	no	no	no	77	24	0.11	5.12	35.9	1	24	0.11	5.36	34.5		18	14	12	19	5.77778	1			0	77	77	77	18	0.6	17	16		12	5.88889	1.03	1.98	0
9	SLE	1	65	1	0	4	no	1	34	56	152	24.2382	7	no	yes	yes	1						19	0.18	6.82	42.4	205	12	11	11	31	4.33333	5	0	0	0	77	77	77	19	2	13	12		20	3.77778
10	SLE	1	33	4	3	12	no		6	64	161	24.6904	4	no	no	yes	1						24	0.21	8	2.45	134.8	6	2	8	26	3.88889	4			1	1	2	1	26	1.9	5	7		26	1.33333
11	SLE	1	37	1	3	9	yes	12	17	66	167	23.6652	0	no	no	no	77						6	0.04	4.28	48.8		6	5	8	29	2.88889	0	0	0	1	2	0	1			11	2		28	3.55556
13	SLE	1	57	1	0	4	no	1	22	61	160	23.8281	6	no	no	no	77	9	0.07	6.66	29.7	5518.5	9	0.07	6.56	26.8		13	12	11	24	5.22222	0			0	77	77	77	11	2.3	12	10		22	4
14	SLE	1	40	1	3	9	no	3	25	49	156	20.1348	4	yes	no	no	77						10	0.1	7.74	18.02		6	3	8	21	5.11111	5			1	1	1	1	8	1.7	6	8		21	4
15	SLE	1	51	1	2	5	no	2	8	58	163	21.83	5	yes	no	no	77						7	0.64	8.84	24.9		5	14	9	30	4.44444	5			0	77	77	77	23	6.6	8	10		29	3.88889
16	SLE	1	48	1	1	4	no	1	19	86	152	37.223	9	no	no	no	77						48	0.18	4.66	17.2	260.6	14	10	12	15	5.33333	9	0	0	0	77	77	77	1	1.4	10	12	19	21
17	SLE	1	59	1	0	4	no	1	19	69	168	24.4473	8	no	no	no	77						22	0.03	3.26	35.6		8	8	11	31	5.55556	7			0	77	77	77	45	2.6	14	10		29	5.66667
18	SLE	1	49	1	3	9	no	2	7	64	165	23.5078	5	no	no	no	77	7	0.27	4	34.7	551.3	7	0.27	4.82	31.5	67.8	10	6	7	20	3.55556	5			0	77	77	77	28	1.3	11	6		23	3.55556	1.28	4.9	17.17
19	SLE	1	39	1	0	4	no	1	14	60	160	23.4375	9	no	no	no	77						9	0.23	5.26	31	204	9	6	7	32	6.22222	5	0	0	0	77	77	77	9	0.8	3	5	4	32	4.66667
20	SLE	1	37	1	3	12	no	1	14	93	161	35.8782	2	no	no	no	77						24	0.6	9.93	37.8	478.8	9	5	6	26	4.66667	4	0	0	1	2	2	0	41	24.7	7	0	16	35	3.33333
21	SLE	1	34	1	3	12	no		14	60	172	20.2812	5	no	no	yes	1						43	0.18	5.76	27.4	115.6	12	5	14	26	5.33333								25	1.2
22	SLE	1	44	2	1	9	no	1	27	60	150	26.6667	8	no	no	no	77	4	0.1	6.5	35.9	1	4	0.1	6.43	33.6	25	5	1	5		4.33333	10			0	77	77	77	8	1.3	7	3			0.222222	2.05	17.01	57.97
23	SLE	1	43	0	4	15	no	2	15	56	160	21.875	6	yes	no	yes	1						12	0.55	10.5	25.7	128.5	9	10	6		5.22222	10	1	0	0	77	77	77	19	23.6	21	14	11		6.88889
24	SLE	1	27	1	2	9	yes	18	8	52	168	18.424	8	no	no	no	77						3	1.24	7.19	18.9	371.2	13	8	10	24	5.11111	8	0	0	1	2	0	0	2	0.5	8	7	13	33	6.55556
25	SLE	1	45	2	1	6	no	1	25	44	150	19.5556	7	no	no	yes	1						11	0.03	8.35	34.3		14	4	15		4.88889	8	0	0	1	2	1	0	3	0.4	11	4	13		6.11111
26	SLE	1	46	2	1	6		1	26	60	160	23.4375	9	no	no	no	77						12	0.03	7.29	23.6	19.7	10	12	10		6.22222	2			0	77	77	77		3.3	7	8			1.77778
27	SLE	1	48	1	3	12	yes		17	53	155	22.0604	6	no	no	no	77						39	1.08	6.19	30	160.8	10	5	13	30	5.66667	6	0	0	0	77	77	77	17	3.3	8	4		27	4.66667
28	SLE	1	33	0	1	9	no	2	10	40	176	12.9132	10	no	no	no	77						63	2.69	7.41	21.9	132	11	13	13	31	5.11111								69	15
29	SLE	1	43	1	0	4	no	2	25	55	153	23.4952	5	no	no	no	77						19	0.15	6.23	29.9	394.6	4	0	9	26	0.888889	1	0	0	0	77	77	77	15	1	2	1	4	32	3.55556
30	SLE	1	42	1	2	9	yes	21	16	88	170	30.4498	4	no	no	no	77						33	0.19	7.81	38.4		12	12	14	25	5.33333								33	1.9
31	SLE	1	35	0	4	16	yes	22	13	51	156	20.9566	0	no	no	yes	1						36	0.55	10.15	37.6	33.4	4	2	7	28	3.55556	0	1	0	1	2	2	1	51	5.6	3	3		28	0.222222
32	SLE	1	50	1	0	4	yes	5	13	49	164	18.2183	0	yes	no	no	77						35	0.05	7.11	26.3	18.3	13	2	5	29	3.44444	0	1	0	0	77	77	77	38	0.5	10	3		27	1.33333
33	SLE	1	30	1	2	9	no	1	14	74	170	25.6055	1	no	no	no	77						4	0.15	6.84	31.7	247.9	6	6	5	18	2.77778	0	0	0	0	77	77	77	3	1.7	2	1	8	33	3.22222
34	SLE	1	31	1	4	0.16	yes	13	26	60	162	22.8624	0	no	no	no	77						72	0.85	11.39	15.3	62.5	11	1	10	28	1.22222	3	1	0	0	77	77	77			13	5		24	4.33333
35	SLE	1	48	1	0	4	no	1	40	55	160	21.4844	7	yes	no	no	77						40	0.06	3.53	34.8	92.2	3	4	9	27	3.66667	8	1	0	1	2	1	0	74	1.2	0	0	9	34	2.88889
36	SLE	1	47	0	4	15	yes	13	32	53	168	18.7783	4	no	yes	yes	0						25	0.08	6.19	17.9	15.8	8	6	4		1.88889	0	0	1	1	1	1	1			6	4			4.77778
37	SLE	1	33	1	3	12	yes	24	10	53	162	20.1951	7	no	no	no	77						9	0.07	6.56	26.8		11	8	16	22	4.22222	5	0	0	1	2	0	0	3	0.5	17	14	16	27	6.88889
38	SLE	1	50	2	3	12	yes	2	18	65	163	24.4646	8	no	no	yes	1						21	0.09	6.08	37.8	72.8	9	7	9		5	5							32	0.4	14	16	11		6
39	SLE	1	46	1	4	16	yes	27	16	87	168	30.8248	3	no	no	no	77	14	0.34	7.24	28.5	115.9	14	0.34	5	30.4	56.8	13	12	6	23	4.44444	4			0	77	77	77	22	5.9	14	11		25		1.5	2	6.82
40	SLE	1	40	1	0	4	yes	22	14	74.5	160	29.1016	8	no	no	yes	0	57	0.53	9.88	32.9	448.4	57	0.53	6.2	32.9		16	13	10	34	5.55556	10	0	0	0	77	77	77	10	5.5	15	15		19	5.66667	1.73	5.84	44.67
41	SLE	1	46	1	1	6	no	1	12	71	158	28.441	6	no	no	yes	1	67	0.76	5.34	12	1162.9	67	0.76	4.96	22.6	114.5	9	12	6	24	6	7			0	77	77	77	50	9.3	7	6		30	5.88889	6.94	10.95	0.21
42	SLE	1	52	1	2	9	yes	28	7	55	160	21.4844	5	yes	no	no	77						14	0.79	12.14	29.6	11.5	9	0	15	21	3.66667	0	1	0	0	77	77	77	19	12.2	9	1		20	2.77778
43	SLE	1	42	1	4	16	yes	29	8	70	174	23.1206	9	yes	no	yes	0	9	0.11	8.28	31.8	12.7	9	0.11	9.78	36.9	13.7	14	4	5	24	3.33333	2	1	0	1	2	1	0	9	1.4	9	5		24	0.555556	2.24	8.48	14.05
44	SLE	1	55	1	0	4	no	3	24	50	144	24.1127	9	no	no	no	77						12	0.83	4.42	18.3	17.7	11	8	9	24	4.44444	4	0	0	0	77	77	77	22	5.3	8	11		17	3.55556
45	SLE	1	32	1	4	16	yes	25	10	85	161	32.7919	4	no	no	yes	2						1	0.65	7.75	34.1	26.8	10	9	7	21	5.55556	3	0	0	0	77	77	77			0	0	5	32	4.77778
46	SLE	1	59	1	0	4	no	1	12	72	155	29.9688	3	no	no	no	77						30	0.57	5.89	32.4	32.4	9	14	9	30	5.88889	4	0	0	0	77	77	77			5	10	7	24	7
47	SLE	1	37	1	1	6	no	3	5	64	150	28.4444	4	no	no	no	77						7	0.46	8.76	34.6	113	9	13	8	27	4.88889	3			0	77	77	77	7	0.46	14	14		30	5.11111
48	SLE	1	61	1	0	4	no	17	34	59	153	25.204	10	no	no	no	77						7	0.5	11.08	33.8	62.8	17	7	13	33	5.88889	10			0	77	77	77			13	9		26	5.11111	2	5.52	21.59
49	SLE	1	38	2	3	12	yes	16	7	59	170	20.4152	10	no	yes	no	77						11	0.05	5.29	28.2	24.4	11	9	6	25	3.55556	3	1	1	0	77	77	77			12	10		19	3.22222
50	SLE	1	36	1	4	16	yes	13	22	50	162	19.052	2	yes	no	no	77						8	0.04	11.62	31.4		14	6	10	25	3.33333	3	1	0	0	77	77	77			6	0	6	29	3.88889
51	SLE	1	36	1	2	9	yes	26	18	50	155	20.8117	5	no	no	no	77						8	0.04	4.96	30.4	97.9	7	5	6	26	1.44444	2			0	77	77	77			6	2		29	0.777778
52	SLE	1	44	1	3	12	yes	15	9	70	160	27.3437	0	no	no	yes	1						7	0.18	6.45	32.2	64	10	2	6	31	5	0			1	1	2	2			6	4		29	2.88889
53	SLE	1	37	1	4	16	no	2	13	78	170	26.9896	3	no	no	yes	0						32	1.22	7.71	35.3	386.8	12	6	6	27	5.11111	4			0	77	77	77			5	5		30	4.44444
54	SLE	1	47	1	2	8	no	1	15	75	167	26.8923	6	no	no	no	77						5	0.41	7.37	31.1	19.4	7	6	11	24	2.33333	7			0	77	77	77			11	7		30	2.22222
55	SLE	1	28	0	3	12	yes	18	15	68	174	22.46	4	no	no	yes	1											7	6	6		3.55556	7	0	0	1	2	0	1	11	0.03	3	4			3
56	SLE	1	47	1	3	12	yes	23	13	54	160	21.0937	0	no	yes	no	77	8	0.04	3.75	30.4	111.7	8	0.04	3.48	25.6	51.9	5	1	9	27	4	0	0	0	0	77	77	77	3	0.5	6	3		27	1.77778	1.5	6.17	147.83
57	SLE	1	36	1	3	12	no	2	12	65	156	26.7094	0	no	no	yes	2						24	0.23	7.94	33.5	87.1	5	1	10	27	1.66667	0	0	0	1	2	2	2	24	0.23	0	0	11	25	5.11111
58	SLE	1	34	1	4	17	yes	19	8	71	167	25.4581	3	no	no	no	77						6	0.08	5.56	20.9	133.9	1	1	7	27	2.88889	2	0	1	0	77	77	77			2	1	5	34	4
59	SLE	1	31	0	3	12	yes	16	10	49.5	150	22	2	no	no	no	77						72	0.14	8.8	33.8	11.5	8	5	10		1.77778	0	0	0	1	2	2	2			4	2	10		2.88889
60	SLE	1	54	2	0	4	no	1	8	60	157	24.3418	9	no	no	no	77						6	0.09	6.73	21.1	206.5	18	14	14		5.66667	8	0	0	0	77	77	77			13	13	16		5.55556
61	SLE	1	46	2	3	12	no	1	32	78	167	27.968	8	yes	no	no	77						79	3.51	4.93	18.3	91.2	4	5	5		3.88889	5			0	77	77	77			4	1			2.66667
62	SLE	1	35	0	2	8	no	1	27	98	160	38.2812	10	no	no	no	77	27	0.45	10.42	21.5	1	27	0.45	11.27	24	18	14	13	4		5.66667	8	0	0	0	77	77	77	10	3.6	14	14			5.77778	5.4	6.34	57.28
63	SLE	1	52	2	0	4	no	1	6	63	164	23.4236	3	yes	no	no	77						27	0.5	6.4	34.2	277.1	8	10	10		4.55556	2	1	0	0	77	77	77			14	12	16	11	5.55556
77	SLE	1	35	0	3	12	yes	20	12	60	153	25.6312	3	no	no	yes	2							0.84	3.48	26.1		5	2	7	16	2.55556	6	0	0	1	2	1	0	76	0.84	4	1	17	18	4.88889
78	SLE	1	47	1	3	12	yes	10	20	52	160	20.3125	0	yes	no	no	77						9	0.24	8.09	23.9	30.8	5	8	10	21	3.77778	4	1	1	1	1	1	0	9	0.24	8	6	11	32	5.22222
79	SLE	1	39	1	3	12	yes	14	12	51	175	16.6531	8	no	no	no	77							0.31	8.34	16.4		11	5	10	25	5.77778	5	0	0	0	77	77	77	4	0.31	4	4	13	33	6.77778
80	SLE	1	55	1	1	6	no	1	29	94	134	52.3502	7	no	no	yes	0	20	0.47	4.59	25.1	112.7		0.47	3.96	23.2		9	8	9	22	4.77778	9	0	0	1	1	2	0	20	0.7	9	7	9	26	6.77778	1.4	7.09	357.69
81	SLE	1	37	0	3	12	yes	14	11	56	165	20.5693	0	no	no	no	77						35	1.14	5.37	31.5	41	4	0	8		1	4	0	0	1	2	1	0	35	1.14	4	1	11		2.11111
82	SLE	1	29	1	2	9	yes	16	9	56	164	20.8209	3	no	no	no	77						7	0.12	5.77	27.6	21.8	9	3	5	21	3.77778	5	0	0	0	77	77	77	7	0.12	6	2	10	31	2.11111
83	SLE	1	53	1	1	6	no	1	29	53	152	22.9398	9	no	no	no	77						20	0.98	7.19	20	49.2	10	15	6	29	5.66667								20	0.98
84	SLE	1	71	1	0	4	no	1	33	75	163	28.2284	10	no	no	no	77						43	0.27	4.49	47.4	11.4	6	10	10	29	4.44444	10	0	1	1	2	1	0	43	0.27	17	13	19	29	7
85	SLE	1	33	0	2	9	no	1	20	65	160	25.3906	5	yes	no	yes	1											11	7	10		4.33333	2	1	0	1	2	2	0	25	0.46	1	0	10		3.77778
86	SLE	1	57	1	1	6	no		38	63	157	25.5588	8	no	no	no	77											10	9	14	20	4.22222								25	0.38
87	SLE	1	73	1	0	4	no	1	15	67	174	22.1297	1	no	yes	no	77						77	0.89	6.04	22.8	38.1	17	13	11		6.22222

## Sheet: All Demogrphics
ParticipantID	Study_group	Sex	Age	Marital_Status	Education_level	Education_years	Employed	Occupation_description
1	SLE	1	40	1	2	9	no	3
2	SLE	1	49	1	3	12	no	1
3	SLE	1	56	1	3	12	no	12
4	SLE	1	54	1	3	12	no	11
5	SLE	1	66	1	0	4		1
6	SLE	1	54	1	3	7	no	1
7	SLE	1	46	1	1	6	no
8	SLE	1	54	1	0	4	no	1
9	SLE	1	65	1	0	4	no	1
10	SLE	1	33	4	3	12	no
11	SLE	1	37	1	3	9	yes	12
13	SLE	1	57	1	0	4	no	1
14	SLE	1	40	1	3	9	no	3
15	SLE	1	51	1	2	5	no	2
16	SLE	1	48	1	1	4	no	1
17	SLE	1	59	1	0	4	no	1
18	SLE	1	49	1	3	9	no	2
19	SLE	1	39	1	0	4	no	1
20	SLE	1	37	1	3	12	no	1
21	SLE	1	34	1	3	12	no
22	SLE	1	44	2	1	9	no	1
23	SLE	1	43	0	4	15	no	2
24	SLE	1	27	1	2	9	yes	18
25	SLE	1	45	2	1	6	no	1
26	SLE	1	46	2	1	6		1
27	SLE	1	48	1	3	12	yes
28	SLE	1	33	0	1	9	no	2
29	SLE	1	43	1	0	4	no	2
30	SLE	1	42	1	2	9	yes	21
31	SLE	1	35	0	4	16	yes	22
32	SLE	1	50	1	0	4	yes	5
33	SLE	1	30	1	2	9	no	1
34	SLE	1	31	1	4	0.16	yes	13
35	SLE	1	48	1	0	4	no	1
36	SLE	1	47	0	4	15	yes	13
37	SLE	1	33	1	3	12	yes	24
38	SLE	1	50	2	3	12	yes	2
39	SLE	1	46	1	4	16	yes	27
40	SLE	1	40	1	0	4	yes	22
41	SLE	1	46	1	1	6	no	1
42	SLE	1	52	1	2	9	yes	28
43	SLE	1	42	1	4	16	yes	29
44	SLE	1	55	1	0	4	no	3
45	SLE	1	32	1	4	16	yes	25
46	SLE	1	59	1	0	4	no	1
47	SLE	1	37	1	1	6	no	3
48	SLE	1	61	1	0	4	no	17
49	SLE	1	38	2	3	12	yes	16
50	SLE	1	36	1	4	16	yes	13
51	SLE	1	36	1	2	9	yes	26
52	SLE	1	44	1	3	12	yes	15
53	SLE	1	37	1	4	16	no	2
54	SLE	1	47	1	2	8	no	1
55	SLE	1	28	0	3	12	yes	18
56	SLE	1	47	1	3	12	yes	23
57	SLE	1	36	1	3	12	no	2
58	SLE	1	34	1	4	17	yes	19
59	SLE	1	31	0	3	12	yes	16
60	SLE	1	54	2	0	4	no	1
61	SLE	1	46	2	3	12	no	1
62	SLE	1	35	0	2	8	no	1
63	SLE	1	52	2	0	4	no	1
77	SLE	1	35	0	3	12	yes	20
78	SLE	1	47	1	3	12	yes	10
79	SLE	1	39	1	3	12	yes	14
80	SLE	1	55	1	1	6	no	1
81	SLE	1	37	0	3	12	yes	14
82	SLE	1	29	1	2	9	yes	16
83	SLE	1	53	1	1	6	no	1
84	SLE	1	71	1	0	4	no	1
85	SLE	1	33	0	2	9	no	1
86	SLE	1	57	1	1	6	no
87	SLE	1	73	1	0	4	no	1
201	RA	1	55	1	2	6	yes	4
202	RA	1	31	2	2	9	no	2
203	RA	1	54	1	0	4	yes	7
204	RA	0	59	1	0	4	no	1
205	RA	1	58	2	2	9	yes	8
206	RA	0	56	3	1	6	no	9
207	RA	1	57	2	0	4	yes	5
208	RA	0	46	2	3	12	yes	6
209	RA	1	54	1	0	4	yes	3
210	RA	1	54	1	0	4	no	1
211	RA	1	60	1	0	4	yes	3
212	RA	1	62	1	0	4	no	1
213	RA	1	57	0	1	8	no
214	RA	1	83	3	0	3	no	1
215	RA	1	52	1	0	4	yes	3
216	RA	1	77	0	1	6	no
217	RA	1	57	1	0	5	no	1
218	RA	1	57	1	0	4	no	1
219	RA	1	62	1	0	4	no	1
220	RA	1	76	1	0	5	no	1
221	RA	1	62	1	0	7	no	1
222	RA	1	63	1	0	4	no	1
223	RA	1	51	0	2	12	yes	10
224	RA	0	59	1	0	5	no	1
225	RA	1	46	0	3	12	yes	11
226	RA	1	53	3	0	4	no	2
227	RA	1	58	2	0	4	no	1
228	RA	1	63	1	0	4	no	1
229	RA	1	58	3	0	4	no	1
230	RA	0	60	1	1	9	no	1
231	RA	1	55	1	0	4	yes	3
232	RA	1	55	1	0	4	no	1
234	RA	1	61	1	0	4	no	1
235	RA	0	43	2	4	0.16	yes	29
236	RA	1	40	1	1	6	yes	34
237	RA	1	38	0	3	12	yes	37
238	RA	0	59	1	0	4	no	1
239	RA	1	51	2	4	17	yes	33
240	RA	1	43	1	4	16	yes	38
241	RA	0	40	1	2	9	yes	18
242	RA	1	57	3	3	12	no	1
246	RA	1	58	1	3	12	yes	39
247	RA	1	58	1	1	6	no	1
248	RA	0	42	2	2	6	no	1
251	RA	1	52	1	0	4	no	2
253	RA	1	49	2	2	11	no	1
254	RA	1	60	1	0	4	no	1
255	RA	1	71	3	0	4	no	1
256	RA	0	79	1	1	4	no	1
257	RA	1	41	1	0	4	no	2
260	RA	1	48	3	4	0.16	yes	35
262	RA	1	54	2	1	6	no	1
263	RA	1	51	0	2	10	no	1
264	RA	1	64	3	0	3	no	1
265	RA	1	61	1	0	4	yes	3
266	RA	1	31	0	4	0.16	yes	36
267	RA	1	63	1	0	4	no	1
269	RA	1	51	1	2	11	no	1
270	RA	1	41	0	0	3	no	1
271	RA	1	46	1	5	19	yes	44
272	RA	1	66	1	0	4	no	1
274	RA	0	62	1	0	4	yes	46
275	RA	1	52	1	2	9	yes	15
277	RA	1	70	1	0	4	no	1
279	RA	1	59	1	1	6	no	1
280	RA	1	64	2	2	13	no	1
287	RA	1	49	1	1	6	no	1
290	RA	0	64	1	0	4	no	1
291	RA	1	58	1	3	12	no	1
293	RA	1	46	1	1	6	no	1
295	RA	1	55	4	1	6	no	2
297	RA	0	59	2	0	4	no	1
303	RA	1	51	1	1	6	no	2
304	RA	1	50	1	3	12	yes	45
305	RA	1	34	2	2	9	no	2
306	RA	1	48	1	2	7	yes	34
315	RA	1	63	1	0	4	no	1
317	RA	1	43	1	4	6	yes	18
318	RA	1	62	1	4	15	no	27
320	RA	1	57	2	0	3	no	1
323	RA	1	58	1	0	4	no	1
325	RA	1	37	0	2	9	yes	53
64	Depressed	1	56	1	1	6	no	1
65	Depressed	1	63	1	4	16	no	1
66	Depressed	1	50	1	2	9	yes	30
67	Depressed	1	67	1	0	4	no	1
68	Depressed	1	67	3	0	4	no	1
69	Depressed	1	58	1	0	4	no	2
70	Depressed	1	62	1	0	4	yes	31
71	Depressed	1	64	1	4	16	no	1
72	Depressed	1	56	1	1	9	yes	32
73	Depressed	1	49	1	0	4	no	1
74	Depressed	1	53	1	2	9	no
75	Depressed	1	57	1	0	4	yes	3
76	Depressed	1	48	1	2	9	no	2
677	Depressed	1	21	0	3	12	yes	49
678	Depressed	1	57	2	1	6	no	17
679	Depressed	1	65	3	1	7	no	1
680	Depressed	0	49	1	4	16	yes	57
681	Depressed	1	45	1	3	12	yes	32
682	Depressed	1	26	0	3	12	yes	56
683	Depressed	1	51	0	4	17	yes	55
684	Depressed	1	61	2	2	10	yes	30
685	Depressed	1	44	1	1	6	yes
686	Depressed	1	56	1	2	9	no	17
687	Depressed	1	49	1	2	9	yes	49
688	Depressed	1	43	1	4	17	yes	54
689	Depressed	1	18	0	3	13	no	52
690	Depressed	0	65	1	0	4	no	1
691	Depressed	0	28	0	2	9	yes	51
962	Depressed	1	40	1	1	6	yes	30
693	Depressed	1	21	0	3	12	no	52
694	Depressed	1	51	1	0	4	yes	46
695	Depressed	1	36	1	1	6	no	17
501	Healthy	1	42	0	4	16	yes	40
502	Healthy	1	32	1	4	16	yes	50
503	Healthy	1	29	2	4	16	yes	29
504	Healthy	1	32	0	4	16	yes	42
505	Healthy	1	32	1	4	16	no	2
506	Healthy	1	53	1	3	12	yes	32
507	Healthy	1	44	1	4	16	yes	40
508	Healthy	1	41	2	3	12	yes	40
509	Healthy	1	53	1	5	18	yes	27
510	Healthy	1	39	0	4	16	yes	43
511	Healthy	1	44	0	3	12	yes	40
512	Healthy	1	38	1	3	12	yes	40
513	Healthy	1	59	1	2	9	yes	40
514	Healthy	1	67	1	3	12	no	1
515	Healthy	1	62	1	1	6	no	1
518	Healthy	1	31	0	4	16	yes	42
519	Healthy	1	60	0	3	12	no	1
520	Healthy	1	51	2	3	12	yes	47
521	Healthy	1	32	0	4	16	yes	41
522	Healthy	1	32	0	3	12	yes	32
523	Healthy	0	40	2	2	9	no	48
524	Healthy	1	36	4	4	16	no	49

## Sheet: RA m1
ParticipantID	group	Sex	Age	Marital	Education	Employed	Time_since_diagnosis	Weight	Height	BMI	Pain_M1	Smoking	Drinking	Physical_activity	Biologic	Active_Biologicals_M1	Classic_med	Active_Classics_M1	Patient_Activity_M1	Doctors_Activity_M1	VS_M1	CRP_M1	DAS28_M1	Leukocytes_B_M1	Lymphocytes_B_M1	Anti_dsDNA_B_M1	Biologic_M2	Active_Biologicals_M2	Classic_med_M2	Active_Classics_M2	Patient_Activity_M2	Doctors_Activity_M2	VS_M2	CRP_M2	DAS28_M2	Leukocytes_B_M2	Lymphocytes_B_M2	Anti_dsDNA_B_M2	Active_Biologicals_M3	Active_Classics_M3	Patient_Activity_M3	Doctors_Activity_M3	VS_M3	CRP_M3	DAS28_M3	Leukocytes_B_M3	Lymphocytes_B_M3	Anti_dsDNA_B_M3	Leukocytes
201	RA	1	55	1	2	yes		65	158	26.0375	5	no	no	no	no	no	yes	1	90	38	32	4.5	2	7.19	21.1	10	yes	1	no	0	30	30	14	11.1	0	7.22	23	19
202	RA	1	31	2	2	no		65	165	23.8751	9	yes	no	no	no	no	yes	2	30	27	44	21.8	3	15.18	35.6	10	yes	5	yes	2	60	6	2		0	15.14	25.8		5	2	20	3	3	0.6	0	14.57	14.1	10
203	RA	1	54	1	0	yes		50	163	18.8189	10	yes	no	no	no	no	yes	1	100	70	46	7.8	17	8.2	30.4	10	yes	5	no	0	100	8	3	0.1	15	5.74	44.9	10	5	0	100	8	4	0.4	0	7.85	44.7	10
204	RA	0	59	1	0	no		73	170	25.2595	8	no	yes	no	no	no	yes	3	40	50	52	36.5	1	9.8	3.6	10	yes	1	yes	3	80	34	69	83.7	1	8.39	22.1
205	RA	1	58	2	2	yes	16	54	161	20.8325	5	no	no	no	no	no	yes	4	0	63	49	2.2	10	6.06	34.3	10	yes	5	yes	4	90	20	78	7	2	685	23.5	10
206	RA	0	56	3	1	no	4	87	175	28.4082	8	no	yes	yes	no	no	yes	2	70	70	14	24.1	14	8.69	26.4	10	yes	2	yes	2	55	10	4	5.5	2	6.88	39.2
207	RA	1	57	2	0	yes	4	79.5	165	29.2011	5	no	no	no	no	no	yes	2	50	6	8	6.6	5	6.86	20	10	yes	2	yes	2	50	19	9	1.9	7	5.92	24.2	10
208	RA	0	46	2	3	yes	4	80	176	25.8264	6	no	no	no	no	no	yes	1	90	80	35	23	11	9.19	17.2		yes	6	yes	1	40	69	15	14.5	11	10.3	18	10
209	RA	1	54	1	0	yes	4	78	164	29.0006	9	no	no	no	no	no	yes	5	80	71	28	23.5	24	10.4	24.7		yes	2	yes	6	90	65	15	45	12	12.55	21.8
210	RA	1	54	1	0	no	25	55	155	22.8928	9	no	no	no	yes	Etamercept	yes	6	85	82	81	52.2	12	4.65	27.7	10	yes	5	yes	6	50	20	16	0.6	1	6.25	37.6	10
211	RA	1	60	1	0	yes	30	65	167	23.3067	7	no	no	no	yes	Etamercept	yes	7	60	81	51	10.4	10	7.19	21.6		yes	5	yes	7	70	60	10	0.8	6	7.67	19.4	10
212	RA	1	62	1	0	no	15	63	156	25.8876	8	no	no	no	no	no	yes	2	90	60	47	21.2	15	7.67	27.6		yes	5	yes	2	70	70	4	0.03	5	5.22	46.2	10
213	RA	1	57	0	1	no	4	56	153	23.9224	7	no	no	no	no	no	yes	8	50	50	19	0.6	20	4.61	30.8
214	RA	1	83	3	0	no	10	67	160	26.1719	8	no	no	no	no	no	yes	2	50	78	54	6.5	18	8.21	29.6	40.2
215	RA	1	52	1	0	yes	8	74	155	30.8012	8	no	no	no	no	no	yes	1	75	24	33	0.6	2	4.89	28.4	10	yes	2	yes	1	30	4	37	0.6	1	4.95	27.5	10
216	RA	1	77	0	1	no	4	56	162	21.3382	8	no	no	no	yes	Abatacept	no	0	80	75	70	24.9	7	9.23	13	14.1	yes	2	no	0	80	82	35	23.7	7	13.44	18.8	10
217	RA	1	57	1	0	no	24	78	158	31.245	8	no	yes	no	no	no	yes	2	70	12	3	0.3	2	6.16	18.3	10	yes	1	yes	2	80	44	36	54.1	6	6.9	23.5	10
218	RA	1	57	1	0	no	14	68.5	155	28.512	3	yes	no	no	yes	Adalimumab	yes	2	60	61	22	8.3	16	9.64	28.1		yes	4	yes	2	20	4	19	2.9	1	6.97	25.5	10	4	2	25	5	18	1.6	2	8.46	20.3
219	RA	1	62	1	0	no	27	57	150	25.3333	3	no	no	yes
220	RA	1	76	1	0	no	26	65	155	27.0552	6	no	no	yes
221	RA	1	62	1	0	no	14	68	156	27.9421	5	no	no	no										5.84	25.2																								5.84
222	RA	1	63	1	0	no	23	64	160	25	5	no	yes	no	no	no	no	0	100	30	70	9.4	1	12.18	25.2																								12.18
223	RA	1	51	0	2	yes	13	72	170	24.9135	8	no	no	no	no	no	yes	9	80	70	14	0.02	11	8.85	37.7	10																							11.6
224	RA	0	59	1	0	no	22	86	182	25.963	7	no	no	no	no	no	yes	4	85	60	9	36.9	5	7.97	46.7																								7.97
225	RA	1	46	0	3	yes	28	53	160	20.7031	2	no	no	no	no	no	yes	2	0	5	12	0.5	0	5.74	26.7	10	yes	2	yes	2	20	49	20	0.3	1	6	28.3												5.74
226	RA	1	53	3	0	no	23	67	156	27.5312	5	no	no	yes	no	no	yes	2	90	66	20	20.1	12	11.12	24.9	10	yes	6	yes	2	96	70	45	41	20	9.72	23.8	10	5	2	50	42	3	0.4	13	6.14	38.1	10	9.72
227	RA	1	58	2	0	no	10	83	165	30.4867	8	no	no	no	yes	Etamercept	yes	10	85	82	106	59.5	5	9.18	21.5		yes	5	yes	10	100	13	25	0.4	2	9.36	17.7	10											9.36
228	RA	1	63	1	0	no	58	65	156	26.7094	6	no	no	no
229	RA	1	58	3	0	no	8	84	156	34.5168	10	no	no	no	no	no	yes	1	100	45	26	16.2	5	5.42	16.6	10																							5.42
230	RA	0	60	1	1	no	7	88	170	30.4498	5	no	yes	no	no	no	yes	11	0	6	30	9.3	0	6.49	14.2	10																							6.49
231	RA	1	55	1	0	yes	6	85	160	33.2031	9	no	yes	no										13.04	14.6	10																							13.04
232	RA	1	55	1	0	no	13	47	161	18.132	7	no	no	no	no	no	yes	3	30	40	16	3.2	2	5.72	32.7																								5.72
234	RA	1	61	1	0	no	12	49	160	19.1406	3	no	no	no	yes	Tocilizumab	yes	2	50	26	4	0.4	3	4.33	18.9	10																							4.33
235	RA	0	43	2	4	yes	9	70	172	23.6614	1	no	no	yes	yes	Etamercept	no	0	0	2	4	0.4	0	5.96	32.6																								5.96
236	RA	1	40	1	1	yes	18	73	155	30.385	7	no	no	no	yes	Tocilizumab	yes	6	60	6	2	1.8	0	5.67	29.1																								5.67
237	RA	1	38	0	3	yes	4	52.5	163	19.7599	0	no	no	no	yes	Adalimumab	yes	2	0	2	24	1.5	0	6.94	45.4	10																							6.94
238	RA	0	59	1	0	no	12	85	164	31.6032	9	no	no	yes	no	no	yes	12	85	35	20	10.8	3	7.59	31.8																								7.59
239	RA	1	51	2	4	yes	24	48	156	19.7239	5	no	yes	no	yes	Rituximab	no	0	40	20	16	98	0	11.5	21																								11.5
240	RA	1	43	1	4	yes	11	74	174	24.4418	1	yes	no	yes	yes	Golimumab	yes	2	20	10	6	2.6	2	6.02	33.9	0																							6.02
241	RA	0	40	1	2	yes	22	68	174	22.46	6	no	yes	yes
242	RA	1	57	3	3	no	16	98	167	35.1393	0	no	no	no	yes	Rituximab	no	0	80	80	7	4.3	1	7.98	24.6																								7.98
246	RA	1	58	1	3	yes	28	62	162	23.6244	7	no	no	no	yes	Tocilizumab	no	0	80	35	7	0.1	8	6.66	24.5	10																							6.66
247	RA	1	58	1	1	no	6	61	157	24.7475	5	yes	no	yes	yes	Tocilizumab	yes	1	0	20	24	4.7	4	9.31	24.3
248	RA	0	42	2	2	no	11	79	174	26.0933	1	yes	no	no	yes	Rituximab	yes	2	50	8	3	8.3	0	24.81	6.5																								24.81
251	RA	1	52	1	0	no	10	78	156	32.0513	2	no	no	no	yes	Infliximab	yes	2	40	13	32	0.5	1	7.12	43.1	10																							7.12
253	RA	1	49	2	2	no	7	65	163	24.4646	7	yes	no	no	yes	Tocilizumab	yes	11	80	30	2	0.6	6	8.99	15.1																								8.99
254	RA	1	60	1	0	no	12	84	168	29.7619	8	no	no	no	yes	Rituximab	yes	4	45	20	72	2.9	1	5.36	23.7																								5.36
255	RA	1	71	3	0	no	46	66	153	28.1943	10	no	no	no	yes	Infliximab	yes	2	70	28	32	1.6	2	3.98	29.4	10
256	RA	0	79	1	1	no	20	59	176	19.047	2	no	no	no	yes	Rituximab	no	0	50	75	62	64	7	10.2	13.1	10
257	RA	1	41	1	0	no	9	67	175	21.8776	3	no	no	no	yes	Tocilizumab	no	0	70	34	13	0.4	6	14.77	25.1	10
260	RA	1	48	3	4	yes	13	53	163	19.9481	5	no	no	no	yes	Tocilizumab	yes	1	55	40	11	0.4	4	4.61	29.9	10																							4.61
262	RA	1	54	2	1	no	10	63	143	30.8084	6	yes	no	no	yes	Tocilizumab	yes	1	90	60	27	5.8	6	8.7	26.7
263	RA	1	51	0	2	no	39	62	168	21.9671	6	yes	no	no	yes	Tocilizumab	no	0	30	16	11	1.1	4	8.74	33.9
264	RA	1	64	3	0	no	43	90	170	31.1419	8	no	no	no	no	no	yes	1	0	7	6	0.3	0	3.95	48.4	10
265	RA	1	61	1	0	yes	34	65	166	23.5883	7	no	no	yes
266	RA	1	31	0	4	yes	24	80	155	33.2986	3	no	no	no	yes	Infliximab	yes	2	30	30	24	12.6	0	7.17	48.4
267	RA	1	63	1	0	no	54	47	163	17.6898	8	no	no	no	yes	Rituximab	yes	6	80	60	17	0.2	5	9.19	16.9																								9.19
269	RA	1	51	1	2	no	16	62	154	26.1427	6	no	no	no	yes	Tocilizumab	yes	1	60	5	8	0.2	4	5.8	51.4
270	RA	1	41	0	0	no	33	66	142	32.7316	8	yes	no	no	yes	Tocilizumab	no	0	90	70	5	0.3	12	6.25	30.7	10																							6.25
271	RA	1	46	1	5	yes	9	68	163	25.5937	6	no	no	no	yes	Tocilizumab	yes	4	55	3	3	0.4	4	8.29	30.6	10																							8.29
272	RA	1	66	1	0	no	16	76	158	30.4438	6	yes	no	no	yes	Tocilizumab	yes	4	0	0	8	1.5	0	3.8	28.9																								3.8
274	RA	0	62	1	0	yes	20	65	170	22.4913	5	no	yes	no	yes	Infliximab	no	0	60	17	47	20.6	1	7.54	25.7
275	RA	1	52	1	2	yes	16	76	158	30.4438	4	no	no	no	yes	Tocilizumab	yes	1	30	7	28	13.1	0	10.25	20.3
277	RA	1	70	1	0	no	37	57	153	24.3496	0	no	yes	no	yes	Tocilizumab	no	0	15	8	17	0.6	0	3	44.3	10
279	RA	1	59	1	1	no	27	54	160	21.0937	4	no	no	no	yes	Rituximab	yes	1	60	5	40	3.9	0	6.76	19.7	10
280	RA	1	64	2	2	no	30	76	156	31.2295	9	no	no	no	yes	Etamercept	no	0	85	42	59	1.3	8	8.35	39.3
287	RA	1	49	1	1	no	16	85	155	35.3798	2	no	no	yes	yes	Etamercept	yes	1	20	2	13	3.9	0	7.41	40.4	10																							7.41
290	RA	0	64	1	0	no	15	102	174	33.6901	5	no	yes	no
291	RA	1	58	1	3	no	25	63	160	24.6094	3	no	yes	no	yes	Abatacept	yes	4	20	10	39	20.1	0	6.71	24.3	10
293	RA	1	46	1	1	no	15	65	165	23.8751	5	no	yes	no	yes	Rituximab	yes	6	40	11	17	5.8	2	10.06	16.7	10																							10.06
295	RA	1	55	4	1	no	9	50	155	20.8117	8	yes	no	no	no	no	yes	10	75	53	22	7.7	8	6.19	22.9
297	RA	0	59	2	0	no	6	66	160	25.7812	5	yes	no	no
303	RA	1	51	1	1	no	13	60	152	25.9695	6	no	no	yes	yes	Tocilizumab	yes	9	60	6	2	2.8	0	8.21	29.5																								8.21
304	RA	1	50	1	3	yes	14	70	160	27.3437	2	no	no	yes	yes	Etamercept	yes	2	0	5	43	4.8	0	8.02	24.7																								8.02
305	RA	1	34	2	2	no	17	70	167	25.0995	0	no	no	no
306	RA	1	48	1	2	yes	20	82	168	29.0533	5	yes	no	no	yes	Rituximab	yes	2	50	40	8	4.5	0	18.41	11.5	10
315	RA	1	63	1	0	no	5	63	156	25.8876	3	no	no	no	no	no	yes	5	60	57	30	6.7	7	9.51	34																								9.51
317	RA	1	43	1	4	yes	20	20	154	8.43313	5	no	no	no	yes	Etamercept	yes	2	50	10	2	3.7	4	6.96	31.5	10
318	RA	1	62	1	4	no	16	100	160	39.0625	6	no	no	no
320	RA	1	57	2	0	no	8	78	165	28.6501	8	no	no	no
323	RA	1	58	1	0	no	11	140	170	48.4429	7	no	no	no
325	RA	1	37	0	2	yes	18	73	159	28.8754	5	no	no	no
[truncated: 74 more columns]

## Sheet: RA (19) M1
ParticipantID	Study_group	Sex	Age	Marital_Status	Education_level	Education_years	Employed	Occupation_description	Time_since_diagnosis (yr)	Weight	Height	BMI	Pain_M1	Smoking_habit	Drinking_habit	Physical_activity	Kind_of_physical_activity	Blood_collection	Blood_collection_M1	Biologic	Active_Biologicals_MRituximab	Classic_med	Active_Classics_M1	Patient_Activity_M1	Doctors_Activity_M1	VS_M1	PCR_M1	DAS28_M1	Leukocytes_B_M1	Lymphocytes_B_M1	Anti_dsDNA_B_M1	Blood_collection_M2	Active_Biologicals_M2	Active_Classics_M2	Patient_Activity_M2	Doctors_Activity_M2	VS_M2	CRP_M2	DAS28_M2	Leukocytes_B_M2	Lymphocytes_B_M2	Anti_dsDNA_B_M2	Blood_collection_M3	Active_Biologicals_M3	Active_Classics_M3	Patient_Activity_M3	Doctors_Activity_M3	VS_M3	CRP_M3
201	RA	1	55	1	2	6	yes	4		65	158	26.0375	5	no	no	no	77		2015-04-17	no	no	yes	1	90	38	32	4.5	2	7.19	21.1	10	2016-08-03	1	0	30	30	14	11.1	0	7.22	23	19
202	RA	1	31	2	2	9	no	2		65	165	23.8751	9	yes	no	no	77	2016-10-19	2015-04-09	no	no	yes	2	30	27	44	21.8	3	15.18	35.6	10	2016-04-18	5	2	60	6	2		0	15.14	25.8		2016-10-31	5	2	20	3	3	0.6
203	RA	1	54	1	0	4	yes	7		50	163	18.8189	10	yes	no	no	77	2016-10-31	2015-05-06	no	no	yes	1	100	70	46	7.8	17	8.2	30.4	10	2015-09-07	5	0	100	8	3	0.1	15	5.74	44.9	10	2016-10-24	5	0	100	8	4	0.4
204	RA	0	59	1	0	4	no	1		73	170	25.2595	8	no	yes	no	77		2015-04-15	no	no	yes	3	40	50	52	36.5	1	9.8	3.6	10	2016-01-14	1	3	80	34	69	83.7	1	8.39	22.1
205	RA	1	58	2	2	9	yes	8	16	54	161	20.8325	5	no	no	no	77		2015-06-04	no	no	yes	4	0	63	49	2.2	10	6.06	34.3	10	2016-02-17	5	4	90	20	78	7	2	685	23.5	10
206	RA	0	56	3	1	6	no	9	4	87	175	28.4082	8	no	yes	yes	1		2015-03-19	no	no	yes	2	70	70	14	24.1	14	8.69	26.4	10	2016-06-13	2	2	55	10	4	5.5	2	6.88	39.2
207	RA	1	57	2	0	4	yes	5	4	79.5	165	29.2011	5	no	no	no	77	2016-10-13	2015-04-30	no	no	yes	2	50	6	8	6.6	5	6.86	20	10	2016-10-13	2	2	50	19	9	1.9	7	5.92	24.2	10
208	RA	0	46	2	3	99	yes	6	4	80	176	25.8264	6	no	no	no	77		2015-04-01	no	no	yes	1	90	80	35	23	11	9.19	17.2		2015-12-07	6	1	40	69	15	14.5	11	10.3	18	10
209	RA	1	54	1	0	4	yes	3	4	78	164	29.0006	9	no	no	no	77		2015-04-14	no	no	yes	5	80	71	28	23.5	24	10.4	24.7		2016-03-03	2	6	90	65	15	45	12	12.55	21.8
210	RA	1	54	1	0	4	no	1	25	55	155	22.8928	9	no	no	no	77		2015-03-30	yes	Etamercept	yes	6	85	82	81	52.2	12	4.65	27.7	10	2016-10-26	5	6	50	20	16	0.6	1	6.25	37.6	10
211	RA	1	60	1	0	4	yes	3	30	65	167	23.3067	7	no	no	no	77		2015-04-23	yes	Etamercept	yes	7	60	81	51	10.4	10	7.19	21.6		2016-08-12	5	7	70	60	10	0.8	6	7.67	19.4	10
212	RA	1	62	1	0	4	no	1	15	63	156	25.8876	8	no	no	no	77		2014-11-03	no	no	yes	2	90	60	47	21.2	15	7.67	27.6		2016-06-28	5	2	70	70	4	0.03	5	5.22	46.2	10
215	RA	1	52	1	0	4	yes	3	8	74	155	30.8012	8	no	no	no	77	2016-10-19	2015-08-25	no	no	yes	1	75	24	33	0.6	2	4.89	28.4	10	2016-10-19	2	1	30	4	37	0.6	1	4.95	27.5	10
216	RA	1	77	0	1	6	no		4	56	162	21.3382	8	no	no	no	77		2015-10-19	yes	Abatacept	no	0	80	75	70	24.9	7	9.23	13	14.1	2016-05-23	2	0	80	82	35	23.7	7	13.44	18.8	10
217	RA	1	57	1	0	5	no	1	24	78	158	31.245	8	no	yes	no	77	2016-09-28	2015-01-08	no	no	yes	2	70	12	3	0.3	2	6.16	18.3	10	2016-09-29	1	2	80	44	36	54.1	6	6.9	23.5	10
218	RA	1	57	1	0	4	no	1	14	68.5	155	28.512	3	yes	no	no	77		2015-10-05	yes	Adalimumab	yes	2	60	61	22	8.3	16	9.64	28.1		2016-05-12	4	2	20	4	19	2.9	1	6.97	25.5	10	2016-11-23	4	2	25	5	18	1.6
225	RA	1	46	0	3	12	yes	11	28	53	160	20.7031	2	no	no	no	77	2016-10-06	2016-01-25	no	no	yes	2	0	5	12	0.5	0	5.74	26.7	10	2016-10-06	2	2	20	49	20	0.3	1	6	28.3
226	RA	1	53	3	0	4	no	2	23	67	156	27.5312	5	no	no	yes	0	2016-10-20	2015-09-24	no	no	yes	2	90	66	20	20.1	12	11.12	24.9	10	2016-06-23	6	2	96	70	45	41	20	9.72	23.8	10	2016-11-21	5	2	50	42	3	0.4
227	RA	1	58	2	0	4	no	1	10	83	165	30.4867	8	no	no	no	77		2015-10-26	yes	Etamercept	yes	10	85	82	106	59.5	5	9.18	21.5		2016-05-23	5	10	100	13	25	0.4	2	9.36	17.7	10
[truncated: 228 more columns]

## Sheet: RA long
ParticipantID	HADSM1_Anxiety	Anxiety_M2		HADSM1_Depression	Depression_M2
201	15	15		8	10
202	9	10		8	9
203	10	17		13	11
204	3	8	+	7	14	+
205	7	8		3	5
206	5	8		7	4
207	14	12		5	6
208	7	5		5	4
209	9	10		10	11
210	18	15		18	19
211	8	11		8	14
212	15	16		15	16
213	9			6
214	10			12
215	10	5		8	8
216	5	4		8	6
217	8	4		10	12
218	8	4		9	2	-
219	6			4
220	11			12
221	4			7
222	4			7
223	17			16
224	5			8
225	2			0
226	0			0
227	10			12
228	1			1
229	20			11
230	8			5
231	11			11
232	20			14
234	7			3
235	5			0
236	3			0
237	1			3
238	3			2
239	10			7
240	14			7
241	5			2
242	15			16
246	9			10
247	3			2
248	5			2
251	9			12
253	8			13
254	9			11
255	10			7
256	4			7
257	17			14
260	3			2
262	15			8
263	3			4
264	3			5
265	9			7
266	7			9
267	8			7
269	3			1
270	12			8
271	1			1
272	0			0
274	6			3
275	8			6
277	9			4
279	16			7
280	20			13
287	12			0
290	1			3
291	3			4
293	10			9
295	7			6
297
303	2			2
304	5			4
305	1			1
306	5			6
315	2			0
317	1			1
318	5			10
320	6			14
323	11			16
325	3			2
